# Supplementary material for: Genomic and Transcriptomic Alterations Associated with STAT3 Activation in Head and Neck Cancer
Source: PLoS One. 2016 Nov 17;11(11):e0166185. doi: 10.1371/journal.pone.0166185 (PMC5113908; doi:10.1371/journal.pone.0166185)
Supplement: S1 Table — (XLSX) [file pone.0166185.s004.xlsx]

## Sheet: Supp 1
Supplementary Table 1: mRNA expression correlates with STAT3 phosphorylation for 1279 genes
Gene	Rho Value	P Value	Q Value
CX3CR1	0.360981	1.75e-07	0.00148087
STAT3	0.346757	6.63e-07	0.00148087
TDRD10	0.343014	7.54e-07	0.00148087
CASP10	0.336265	1.28e-06	0.00208881
FCGBP	0.331555	1.83e-06	0.00256606
PLD4	0.325421	2.9e-06	0.00355636
SLC9A8	0.323347	3.38e-06	0.00368491
SIDT1	0.321627	3.83e-06	0.00376262
TMPRSS3	0.318286	4.88e-06	0.00436132
SPNS3	0.315617	5.92e-06	0.00484442
CYP20A1	0.311932	7.69e-06	0.00581177
SHE	0.307667	1.04e-05	0.00727063
CBX7	0.305457	1.33e-05	0.00727063
GPR114	0.304906	1.26e-05	0.00727063
TLR10	0.3002	1.73e-05	0.00824342
RAB19	0.29994	1.76e-05	0.00824342
TNXB	0.2986	1.93e-05	0.00861353
AVPR2	0.296929	2.16e-05	0.00921646
KIAA0430	0.295652	2.56e-05	0.0100587
B3GAT1	0.294362	2.56e-05	0.0100587
SZT2	0.292602	2.88e-05	0.0104615
SZT2.1	0.292602	2.88e-05	0.0104615
ZC3HAV1	0.291747	3.29e-05	0.0111529
TACR1	0.291196	3.15e-05	0.011063
CYP21A2	0.289242	3.58e-05	0.0117294
PCBD2	0.288552	4.04e-05	0.0124086
ETV6	0.287307	4.37e-05	0.0124086
PLIN4	0.287051	4.13e-05	0.0124086
IRF1	0.286454	4.61e-05	0.0124086
SEMA3G	0.286151	4.7e-05	0.0124086
KIAA0247	0.285418	4.93e-05	0.0124086
GJA5	0.285212	4.65e-05	0.0124086
KIAA1456	0.284694	4.8e-05	0.0124086
CASP8	0.282812	5.8e-05	0.0135658
RHBDD1	0.282395	5.56e-05	0.0133166
FAM53B	0.281383	6.34e-05	0.0141519
MAP3K1	0.280878	6.54e-05	0.0142777
NFKBID	0.280071	6.87e-05	0.0146817
DOC2B	0.277426	7.59e-05	0.0157316
NDRG2	0.276946	8.33e-05	0.0157316
HS6ST1	0.276524	8.54e-05	0.0157316
WDR11	0.276328	8.65e-05	0.0157316
HIF1AN	0.276233	8.17e-05	0.0157316
SYNPO	0.275728	8.43e-05	0.0157316
BCL2L11	0.275607	8.5e-05	0.0157316
CIITA	0.275357	8.63e-05	0.0157316
PLIN5	0.27416	9.29e-05	0.0165881
NT5C2	0.273591	0.00010206	0.017411
MAN1C1	0.272568	0.000108539	0.017411
L3MBTL2	0.272514	0.000108892	0.017411
WDTC1	0.272361	0.000109897	0.017411
ZMAT1	0.271608	0.000108534	0.017411
GBP4	0.271603	0.000108566	0.017411
GBP2	0.27114	0.000111656	0.017411
ADAM28	0.270265	0.000117736	0.0178753
GBF1	0.269584	0.000129699	0.0189013
MAST3	0.269011	0.000134185	0.0191046
CLIC5	0.268691	0.000136751	0.0191918
FAM110D	0.26861	0.000130077	0.0189013
FAM13B	0.267813	0.000144031	0.0195508
SUSD3	0.267233	0.000141264	0.0195459
AKNA	0.267166	0.000149617	0.0195508
RORC	0.266723	0.00015357	0.0195508
MGAT3	0.266355	0.000148856	0.0195508
MAOB	0.265907	0.000152881	0.0195508
GBP3	0.265763	0.00016246	0.0199497
INO80D	0.265583	0.000155851	0.0195508
TLR9	0.265435	0.000157221	0.0195508
TPO	0.263645	0.000174775	0.0206977
MTHFR	0.263551	0.000175737	0.0206977
MFSD4	0.263196	0.000179449	0.0207397
DGCR8	0.262898	0.000191929	0.0216722
GAPT	0.262242	0.000189785	0.0216722
NCOA7	0.261016	0.00020388	0.0219391
GIGYF2	0.260924	0.000204976	0.0219391
MAP3K8	0.260748	0.000217255	0.0219391
ZNF253	0.260621	0.000208626	0.0219391
XRN1	0.260367	0.000211734	0.0219391
PIK3IP1	0.260078	0.000215322	0.0219391
CTDSP2	0.259907	0.000227982	0.0223966
GFI1	0.259883	0.000217769	0.0219391
CXCR5	0.259864	0.000218009	0.0219391
HLA.DQA2	0.259797	0.000218858	0.0219391
RASSF5	0.259338	0.000235516	0.0226831
NUMA1	0.259111	0.000227737	0.0223966
DUOX2	0.258849	0.000231209	0.0224887
TRIM66	0.258161	0.00025184	0.0229077
CYP4X1	0.257832	0.000245174	0.0229077
ALPK1	0.257785	0.000245842	0.0229077
MYH7B	0.257515	0.000249695	0.0229077
INPP1	0.257418	0.000251087	0.0229077
TRAPPC12	0.257095	0.000267546	0.0232853
MYCN	0.256998	0.00025722	0.0230578
ANKMY1	0.256932	0.000258184	0.0230578
TRIM14	0.256218	0.000268965	0.0232853
PRICKLE4	0.256011	0.000284434	0.0232853
ZNF683	0.255987	0.000272547	0.0232853
ADAMTS8	0.255948	0.000273146	0.0232853
MASP2	0.255522	0.000279879	0.0232853
KATNAL2	0.255444	0.000281116	0.0232853
PPAP2A	0.254883	0.000290257	0.0234361
SESN1	0.254839	0.000303809	0.0236818
AMICA1	0.254802	0.000291595	0.0234361
CHST8	0.254644	0.000294226	0.0234361
TRIL	0.253743	0.00030965	0.0236818
C4A	0.25348	0.000314295	0.0236818
RARRES1	0.25331	0.000317334	0.0236818
PLCL1	0.253141	0.000320378	0.0236818
LOC653501	0.253099	0.000321132	0.0236818
NAPSB	0.252863	0.000325437	0.0236818
NFIA	0.252081	0.00035436	0.0250444
SLC35F1	0.251961	0.0003424	0.024733
N4BP2L1	0.251618	0.000349067	0.0250305
TMEM127	0.251534	0.000365277	0.0252367
RBP5	0.25148	0.000351784	0.0250426
CDK11A	0.250877	0.000378798	0.0252367
TAPT1	0.250702	0.00036745	0.0252367
DHH	0.250662	0.000368289	0.0252367
SERTAD4	0.250598	0.000384663	0.0252367
KCND3	0.250544	0.000370709	0.0252367
EHMT1	0.250357	0.000374604	0.0252367
RARRES3	0.250156	0.000378848	0.0252367
CALCOCO1	0.250076	0.000380535	0.0252367
RBM43	0.249855	0.000400752	0.0252367
CD1E	0.249671	0.000389218	0.0252367
ASRGL1	0.249377	0.000395644	0.0252367
ZNF646	0.249196	0.000399657	0.0252367
LOC100272216	0.249158	0.000400498	0.0252367
CFB	0.248521	0.000431196	0.0260602
TLR7	0.248444	0.000416702	0.0259089
ZNF718	0.248169	0.000423085	0.0260602
TLR3	0.247491	0.000439244	0.0260602
DNAH1	0.247364	0.000442348	0.0260602
LGALS2	0.247359	0.000442473	0.0260602
NLRC3	0.247337	0.000442988	0.0260602
GPR35	0.24731	0.000443671	0.0260602
INPP5D	0.247228	0.000445662	0.0260602
PIK3C2B	0.247149	0.000464712	0.0265422
MAP3K5	0.246899	0.000471089	0.0267056
FUT7	0.246768	0.000457118	0.0264156
TLR5	0.246567	0.000479676	0.0269272
NME9	0.246146	0.000473011	0.0267056
KCTD18	0.24582	0.000499501	0.0273081
TSPAN32	0.245494	0.000490248	0.0272097
SNX20	0.245215	0.000497781	0.0273081
ADCY9	0.244814	0.000508801	0.0275519
ZNF142	0.244756	0.000510436	0.0275519
CFLAR	0.244617	0.000514325	0.0276101
EZH1	0.244583	0.000534014	0.0282264
HLA.DQB2	0.243913	0.000534425	0.0282264
AGFG2	0.243807	0.000556785	0.0289406
PTPRN2	0.24347	0.00054745	0.0286909
PHACTR4	0.243416	0.000549061	0.0286909
RERE	0.242873	0.000585374	0.0295279
PASK	0.242764	0.000568831	0.0291718
DTX2	0.242721	0.000570143	0.0291718
CYSLTR1	0.242674	0.000591653	0.0295279
LRG1	0.242564	0.000595136	0.0295279
ST6GAL1	0.242086	0.000590076	0.0295279
MMAA	0.241819	0.000619284	0.0304188
ZNF671	0.241346	0.000635082	0.0307337
KDM3B	0.240844	0.000652268	0.0310306
P2RY13	0.240764	0.000633614	0.0307337
RGS5	0.240527	0.000663328	0.0310306
RNASEL	0.240383	0.000646707	0.0309909
SAMD9L	0.240092	0.000656887	0.0310306
IKZF1	0.240005	0.00065993	0.0310306
CD200R1	0.239939	0.000662268	0.0310306
CARD9	0.239787	0.000667702	0.0310872
FAM21C	0.23969	0.000693355	0.0311873
ARID5B	0.239683	0.000671397	0.0311118
IL34	0.239491	0.00067833	0.0311873
BZRAP1	0.239486	0.000700869	0.0311873
MGEA5	0.239454	0.000702072	0.0311873
RASSF10	0.239215	0.00068841	0.0311873
JAK3	0.239123	0.000714434	0.0311873
BCL2L15	0.238632	0.000710124	0.0311873
NUB1	0.238484	0.000715736	0.0311873
HLA.DPB1	0.238454	0.000716884	0.0311873
PCNT	0.238347	0.000744225	0.03165
TRANK1	0.238258	0.000724405	0.0311873
NR3C2	0.238109	0.000730171	0.0311873
ZNF169	0.237719	0.000769154	0.0321534
CCDC146	0.237589	0.00075061	0.0317839
FAM178A	0.237411	0.000757719	0.0318746
SHROOM1	0.237314	0.000785648	0.0321587
CCR6	0.237214	0.00078979	0.0321941
IL2RB	0.237025	0.000773343	0.0321587
H6PD	0.23687	0.000804089	0.032374
NEURL1B	0.236848	0.000780611	0.0321587
CYB561D1	0.236629	0.00081428	0.0326504
E2F2	0.236438	0.000822465	0.0327153
SYT15	0.235715	0.000828674	0.0327153
UCP2	0.235703	0.000829217	0.0327153
CLEC10A	0.235603	0.000859002	0.0332944
OXER1	0.2356	0.000859141	0.0332944
CROT	0.235371	0.000869414	0.0332944
CSF1	0.23523	0.000875787	0.0332944
CD1C	0.235134	0.000880153	0.0332944
TSSK4	0.23507	0.000857216	0.0332944
ABCB1	0.234821	0.000868476	0.0332944
HLA.DMA	0.234732	0.000872569	0.0332944
CCR2	0.23463	0.000877244	0.0332944
CCDC125	0.234428	0.000886556	0.0332944
INPP5B	0.234344	0.000916914	0.033991
CECR2	0.233913	0.000910755	0.0339403
SPN	0.233884	0.000912092	0.0339403
LTA	0.233601	0.000925681	0.034187
TXLNA	0.233427	0.000934119	0.0342412
IGFLR1	0.233288	0.000968258	0.0344446
LRMP	0.233242	0.000943145	0.0344435
ZNF804A	0.232859	0.000962109	0.0344446
CPNE5	0.232809	0.000964657	0.0344446
MORN1	0.232697	0.000970256	0.0344446
RAPH1	0.232687	0.000970758	0.0344446
PRKAR2B	0.232678	0.000971226	0.0344446
FRAT1	0.232416	0.00098453	0.0346662
STK11IP	0.232392	0.00101392	0.0348936
GSDMB	0.232213	0.000994919	0.0347826
EPAS1	0.232197	0.0010241	0.0350544
FAM105A	0.23193	0.00100961	0.0348936
FRZB	0.231811	0.00101585	0.0348936
IPCEF1	0.231729	0.00104897	0.0354119
RASAL3	0.231489	0.0010619	0.0357257
MUC1	0.231371	0.00103925	0.0353267
ARID1A	0.231368	0.00106846	0.0358105
ABCA8	0.231245	0.001046	0.0354119
ZBTB3	0.231164	0.00107965	0.0358105
ZNF672	0.231064	0.0010852	0.0358105
IL21R	0.230841	0.00109759	0.0358905
PARM1	0.230643	0.00107899	0.0358105
NIPSNAP3B	0.230574	0.00108284	0.0358105
CCL19	0.230448	0.00108986	0.0358105
SP140L	0.230447	0.00108993	0.0358105
IRX6	0.230274	0.00109968	0.0358905
RAB27A	0.229963	0.00114775	0.0363589
KLHDC1	0.229912	0.0011203	0.0363224
GNG7	0.229651	0.00116609	0.0364823
PTPRF	0.229432	0.00114823	0.0363589
PLCB2	0.229404	0.00114986	0.0363589
THRAP3	0.229397	0.00115028	0.0363589
BLK	0.229384	0.00115104	0.0363589
NTN4	0.229244	0.00119036	0.0366581
WDR7	0.229096	0.00119934	0.0368192
POLN	0.229028	0.00117223	0.0365495
FZD5	0.22891	0.00117934	0.0365495
NRIP2	0.228847	0.00118312	0.0365495
EIF4E3	0.22862	0.00122856	0.0368469
MUC4	0.228515	0.00120333	0.0368265
P2RY6	0.228401	0.00121037	0.0368469
ARID1B	0.228361	0.00124468	0.0369412
ZNF862	0.228338	0.00121429	0.0368469
NUP214	0.228318	0.00121548	0.0368469
ARHGAP30	0.228097	0.00122924	0.0368469
YPEL1	0.228022	0.001234	0.0368469
ARSD	0.227978	0.00126897	0.0373926
DARC	0.227944	0.00123887	0.0368802
ERBB2IP	0.227919	0.00127273	0.0373926
ZC3H12A	0.227551	0.00126386	0.0373926
TNFRSF14	0.227226	0.00128492	0.0375679
KLLN	0.22721	0.00131897	0.0382223
PHF21A	0.226929	0.00130441	0.0379122
CARF	0.226916	0.00133856	0.0383059
ACSL5	0.226611	0.00135915	0.0383679
CNOT6L	0.226513	0.00133222	0.0383059
SEC16A	0.2264	0.00137364	0.0385554
SELP	0.226354	0.00134298	0.0383059
FCRL6	0.22634	0.00134391	0.0383059
CPEB3	0.226273	0.00134846	0.0383059
SERPINA3	0.226225	0.00135172	0.0383059
2014-09-06	0.226206	0.00135305	0.0383059
APOL4	0.225439	0.0014064	0.039286
S100B	0.225421	0.00140766	0.039286
ZNF137P	0.225218	0.00142215	0.0395646
NDST2	0.225056	0.00143376	0.0395646
SP1	0.224872	0.0014824	0.0403808
PLAC8	0.224663	0.00146233	0.0402401
MAP4K1	0.224455	0.0014777	0.0403808
ATP6AP1L	0.224335	0.00148666	0.0403808
HLA.DOA	0.224317	0.001488	0.0403808
CXCL17	0.224094	0.00150467	0.0406089
LOC153684	0.223843	0.0015601	0.0413104
EMP2	0.223679	0.0015728	0.0414235
USP20	0.223506	0.0015496	0.0413104
ARHGAP9	0.22347	0.00155236	0.0413104
LILRA1	0.223412	0.0015569	0.0413104
ACOX3	0.223337	0.0015996	0.0418108
BMPR2	0.223238	0.00160744	0.0418108
TMCO4	0.223221	0.00160879	0.0418108
RUFY4	0.222944	0.00159363	0.0418108
CSTF2T	0.222765	0.0016454	0.0425371
GPR82	0.222761	0.0016082	0.0418108
FAM73B	0.222446	0.00163364	0.0423445
EYA2	0.222024	0.00166822	0.0426978
BIN2	0.221989	0.00170945	0.0436191
FBXW2	0.221918	0.00171543	0.0436584
FAM126B	0.221527	0.00174868	0.0441637
PITPNM2	0.22129	0.00176907	0.0441637
CD6	0.221078	0.00174825	0.0441637
SERPINB9	0.22106	0.00174981	0.0441637
RALGAPA2	0.220925	0.00180094	0.0445647
CD5	0.220899	0.00176375	0.0441637
ZC3H4	0.220697	0.0018212	0.0449527
FAM46C	0.220602	0.00182961	0.0449947
KIAA1107	0.220284	0.00185827	0.0454796
AMY2B	0.220129	0.00183206	0.0449947
TRIM41	0.220032	0.00188124	0.0456321
TMEM175	0.21969	0.00187198	0.0456321
KIF21B	0.219636	0.00187696	0.0456321
ABI3	0.21943	0.00189607	0.0456389
TXNIP	0.219421	0.00189694	0.0456389
DPYD	0.219379	0.00194192	0.0456389
APBB1IP	0.21931	0.00194849	0.0456842
ABCD2	0.219291	0.001909	0.0456389
APBB3	0.219031	0.00193352	0.0456389
PRIMA1	0.219023	0.00193429	0.0456389
FASLG	0.219018	0.00193473	0.0456389
ZMYND15	0.218992	0.00193724	0.0456389
SKAP1	0.218984	0.00193799	0.0456389
TLE2	0.218978	0.0019385	0.0456389
TAOK2	0.218787	0.00199853	0.0463962
KCNK17	0.218761	0.00195921	0.045826
PLEKHB1	0.218517	0.00198276	0.0462669
ST6GALNAC6	0.218458	0.00203066	0.0463962
HLA.DPA1	0.218191	0.0020571	0.0463962
TMEM63A	0.218049	0.00202856	0.0463962
LTB	0.218011	0.00203239	0.0463962
RTN1	0.217975	0.00203591	0.0463962
CD74	0.217789	0.00209743	0.046908
2014-09-01	0.217756	0.00205774	0.0463962
UBASH3A	0.2177	0.0020634	0.0463962
EML3	0.217538	0.00212292	0.0470451
STAB1	0.217348	0.00209903	0.046908
ATP2A3	0.217301	0.00210383	0.046908
ATP8A1	0.217283	0.00210574	0.046908
AGBL3	0.217083	0.00212626	0.0470451
TCL1A	0.216679	0.00216832	0.047562
LOC115110	0.216607	0.00217594	0.047562
IL22RA2	0.216596	0.00217713	0.047562
P2RY12	0.216576	0.00217919	0.047562
RNPC3	0.216552	0.00222608	0.0478527
BTAF1	0.216481	0.0022337	0.0479115
CASP2	0.216456	0.00219189	0.0475635
APOBR	0.216206	0.00221855	0.0478527
PTPN18	0.216145	0.0022252	0.0478527
FAM171A1	0.216136	0.00227093	0.0481298
KLRB1	0.216099	0.00227498	0.0481298
WDFY4	0.215919	0.00224961	0.0479541
NCR3	0.215915	0.00224999	0.0479541
ATP9A	0.215887	0.00229817	0.0482447
CACHD1	0.215886	0.00229834	0.0482447
ZNF564	0.215621	0.00232759	0.0486509
RNPEPL1	0.215519	0.00229344	0.0482447
FOXK1	0.215453	0.00234642	0.0487354
ZNF407	0.215335	0.00231396	0.0484691
SKI	0.215114	0.00238466	0.0491122
IKZF3	0.215047	0.00234623	0.0487354
ARHGAP4	0.215032	0.00234798	0.0487354
AGAP2	0.215001	0.00235148	0.0487354
ZNF107	0.214808	0.00241972	0.0494455
PPP1R12B	0.214452	0.00241434	0.0494455
JAK1	0.214351	0.00242601	0.0494455
CYTH1	0.214078	0.0025052	0.0507323
BCL3	0.21404	0.0025098	0.0507323
NFKBIZ	0.214019	0.00246499	0.0500641
NAPEPLD	0.214006	0.00246655	0.0500641
F5	0.213738	0.00254597	0.0508778
PPP1R16B	0.213554	0.00252053	0.050809
PRAM1	0.213525	0.00252394	0.050809
DUOXA2	0.21347	0.00253059	0.0508367
E2F8	0.213428	0.00253566	0.0508367
PLSCR4	0.213303	0.00255088	0.0508778
IL16	0.213274	0.00255445	0.0508778
CD1B	0.213241	0.00255843	0.0508778
HIATL1	0.213185	0.00261361	0.0513871
LOC286367	0.213098	0.00262434	0.0513871
RAB37	0.212998	0.00258834	0.0512649
SLC12A3	0.212698	0.00262555	0.0513871
ANKRD44	0.212698	0.0026256	0.0513871
NYNRIN	0.212696	0.00262589	0.0513871
UBN2	0.212634	0.00268248	0.0520034
MILR1	0.212407	0.00266229	0.0517898
CXCR3	0.21215	0.00269499	0.0520034
KANK3	0.212117	0.00269924	0.0520034
CCR7	0.212113	0.00269973	0.0520034
RASA4	0.211885	0.00277897	0.0526704
TTBK1	0.211829	0.00273632	0.0523252
FAM83E	0.211818	0.00273774	0.0523252
AVIL	0.211776	0.00274328	0.0523293
SVIL	0.211695	0.00275388	0.0523742
ZNF552	0.211676	0.0027563	0.0523742
CTDSP1	0.211441	0.00283754	0.0528483
GGTA1P	0.211273	0.0028095	0.0527374
DCLRE1C	0.211228	0.00281548	0.0527374
IL7	0.211215	0.00281713	0.0527374
CACNB2	0.211206	0.00281836	0.0527374
ESR1	0.21115	0.00282589	0.0527777
NBPF10	0.210849	0.00291745	0.0538732
CACNA2D4	0.210756	0.00287894	0.0533628
CIC	0.21071	0.00293652	0.0540241
CCL14	0.210646	0.00289398	0.0535404
FGD3	0.210486	0.00296748	0.0542333
NAIP	0.21035	0.00298642	0.0542333
2014-03-08	0.210348	0.00298663	0.0542333
CSF2RA	0.210085	0.00297149	0.0542333
ALX3	0.210007	0.00298252	0.0542333
ARRDC5	0.209993	0.00298448	0.0542333
ZFYVE27	0.209906	0.00304894	0.0547692
VAV1	0.209745	0.00301945	0.054728
CDC42SE2	0.209638	0.00308719	0.0550447
KIF26A	0.209604	0.00309209	0.0550447
CCDC96	0.209584	0.00304236	0.0547692
ZCWPW1	0.20956	0.00309855	0.0550447
BRD8	0.209398	0.0030691	0.0550189
ABHD16A	0.209304	0.00308272	0.0550447
UBTF	0.209105	0.00316479	0.0555185
DENND1C	0.208995	0.00318097	0.055703
IKZF4	0.208892	0.00319632	0.05576
WAS	0.20887	0.00314602	0.0554502
ZNF782	0.208601	0.00323973	0.0558548
FLT3	0.20856	0.00319207	0.05576
CCR5	0.208541	0.0032488	0.0558944
APOL3	0.208498	0.00320126	0.05576
PER2	0.208462	0.0032607	0.056001
AMOT	0.20838	0.00321895	0.0558548
SASH3	0.208265	0.00323637	0.0558548
ITPRIPL2	0.208236	0.00324082	0.0558548
SYNJ1	0.208219	0.00329758	0.0563338
CUL9	0.207901	0.00334653	0.0566946
MED22	0.207896	0.00334725	0.0566946
TBX21	0.207882	0.00329474	0.0563338
SYNE2	0.207828	0.00330301	0.0563338
ZBTB40	0.20748	0.00335697	0.0567613
MYO1F	0.207405	0.00342413	0.0571522
ZSCAN20	0.207395	0.00337027	0.0568882
GHRL	0.207284	0.00338784	0.0569411
IRF4	0.207265	0.00339078	0.0569411
PNPLA7	0.207112	0.00347058	0.0571522
SOS1	0.207103	0.00347206	0.0571522
CEACAM1	0.20709	0.00341842	0.0571522
RASSF2	0.207083	0.00347528	0.0571522
TYW5	0.207057	0.00347949	0.0571522
MYRIP	0.207012	0.00343085	0.0571522
DTNBP1	0.207012	0.00348669	0.0571522
GPD1L	0.207003	0.00343225	0.0571522
PEX1	0.206961	0.00343901	0.0571522
HLA.DRA	0.206817	0.0035181	0.0573592
ZNF611	0.206783	0.00352361	0.0573592
FLT3LG	0.206764	0.00352662	0.0573592
ITGB7	0.206761	0.00347101	0.0571522
PTPRCAP	0.206717	0.0035344	0.0573902
PRX	0.206688	0.00348285	0.0571522
GTF3C3	0.206622	0.00349357	0.0571522
JAKMIP1	0.206604	0.00349644	0.0571522
NADK	0.206336	0.00354021	0.0573902
LAIR2	0.206128	0.00357432	0.0578148
IKBKB	0.206128	0.00363136	0.0582906
CNTN4	0.20607	0.00358404	0.0578148
TJP3	0.205952	0.00360357	0.0580343
LONRF2	0.205903	0.00361172	0.0580703
ZNF490	0.205758	0.0036934	0.0588061
CDH17	0.205641	0.00365568	0.0585854
HLA.DRB6	0.205605	0.00366183	0.0585883
ATG4C	0.205474	0.0036841	0.0588061
ARHGEF6	0.205348	0.00370557	0.0589043
NCOA1	0.205195	0.00378972	0.0597587
SELENBP1	0.20512	0.00374471	0.0594125
NOTCH1	0.205091	0.00374963	0.0594125
ELF3	0.205027	0.00381901	0.0598362
CD40LG	0.205013	0.00376316	0.0594352
BTN3A1	0.204814	0.00379784	0.0597906
SUFU	0.204747	0.00386809	0.0601257
PDZK1IP1	0.204584	0.00383812	0.0600399
GATA3	0.204534	0.003847	0.0600832
SAP30L	0.204347	0.00393931	0.0605967
LOC100190986	0.20423	0.00390102	0.0604195
HLA.DMB	0.204205	0.00390543	0.0604195
VWA5A	0.204082	0.00392766	0.0605732
GPIHBP1	0.204081	0.0039277	0.0605732
BCL2L14	0.203973	0.00394732	0.0605967
IKZF2	0.203959	0.0039497	0.0605967
CD101	0.203936	0.0039539	0.0605967
SNAPC4	0.20381	0.00397678	0.0607832
ASB16	0.203801	0.00397844	0.0607832
IL2RG	0.203592	0.00401678	0.0612736
PIK3R3	0.203496	0.00409449	0.0619778
FBXL19.AS1	0.20332	0.00412733	0.0622229
GPR37	0.203261	0.00413833	0.0622229
ITSN2	0.203198	0.00408967	0.0619778
SV2B	0.203128	0.00410274	0.0620073
IER5L	0.202969	0.00413259	0.0622229
FAM134C	0.202852	0.00421579	0.0627504
DRP2	0.20276	0.0041722	0.0624802
CRTAC1	0.202668	0.00418972	0.0626471
BCAS1	0.202623	0.00425962	0.0631174
ZNF101	0.202592	0.00420425	0.0627504
FAM78A	0.202533	0.00421549	0.0627504
FAM184A	0.202248	0.0042705	0.0631174
ZC3H7A	0.202233	0.00427341	0.0631174
IFNGR1	0.202123	0.00429492	0.0631625
SCIMP	0.201769	0.0043645	0.06392
GPR18	0.201729	0.00437245	0.06392
MAPKAPK2	0.2017	0.00444061	0.0647177
VENTX	0.20158	0.00440214	0.0642585
ZNF658	0.201502	0.0044803	0.0649171
RASGEF1B	0.201357	0.00444678	0.0647177
DOCK2	0.201259	0.00446658	0.0648932
RSBN1L	0.201247	0.00453194	0.0653761
ZNF546	0.200983	0.00452252	0.065336
ZNF701	0.200844	0.00455102	0.0653987
TRAF5	0.200828	0.00461793	0.0660346
ANKRD24	0.200777	0.00456488	0.0653987
SCYL3	0.200768	0.0045668	0.0653987
TSTD2	0.200276	0.00473343	0.0669071
DOCK10	0.200226	0.00467977	0.0665316
NCF1	0.200074	0.00477646	0.0670702
SPTAN1	0.20005	0.00478141	0.0670702
BLNK	0.20004	0.00478372	0.0670702
CXCR6	0.199924	0.00474387	0.0669584
ZNF831	0.19988	0.00475325	0.0669945
EBI3	0.199763	0.00484317	0.0675725
TTC7A	0.199531	0.0048935	0.0680921
TBC1D10C	0.199435	0.00484928	0.0675725
HELB	0.199267	0.00495145	0.0683233
ATXN7L1	0.199095	0.0049894	0.0683588
ZNF808	0.199093	0.00498974	0.0683588
STX1B	0.199078	0.00499317	0.0683588
GRIN2C	0.19905	0.00493366	0.0683233
SLC46A2	0.198936	0.00495881	0.0683233
GPRIN3	0.198872	0.00503901	0.0687534
TP53INP1	0.198667	0.00508523	0.0692153
LITAF	0.198639	0.00509152	0.0692153
ARHGEF10L	0.198514	0.00511988	0.0692978
PDPK1	0.198504	0.00512199	0.0692978
CLECL1	0.198335	0.005094	0.0692153
PRKCB	0.198275	0.00510764	0.0692978
SLIT1	0.19817	0.00513156	0.0692978
CCDC132	0.198135	0.00520655	0.0696843
ZNF382	0.198093	0.00514921	0.0692978
KIAA1683	0.197977	0.0051759	0.0695584
USP49	0.197937	0.00525235	0.0699421
ZNF92	0.197933	0.00518607	0.0695999
TCEANC	0.197902	0.00526062	0.0699421
EHF	0.197849	0.00520558	0.0696843
ADSSL1	0.197616	0.0052598	0.0699421
ST5	0.197468	0.00529464	0.0702768
PRND	0.197441	0.00530089	0.0702768
SOWAHD	0.197295	0.00533556	0.070641
TIFAB	0.197194	0.00535961	0.0706887
TMPRSS2	0.197189	0.00536075	0.0706887
ZBTB42	0.197137	0.00537306	0.0707562
PARP15	0.196826	0.00544785	0.0712009
SETD1B	0.196673	0.00548494	0.0714102
STK17B	0.196516	0.00552299	0.071587
SSPO	0.196514	0.0055236	0.071587
GPA33	0.196278	0.0055817	0.0719874
ZNF33A	0.196269	0.0055838	0.0719874
DTX3L	0.196181	0.00560558	0.072079
NTRK3	0.196	0.00565056	0.0724198
SLC2A4	0.195986	0.0056542	0.0724198
CLCN4	0.195891	0.0056778	0.0725329
HAAO	0.195784	0.00570463	0.0726894
ZNFX1	0.195754	0.00571225	0.0726894
TUBGCP6	0.195734	0.00578722	0.0733073
FGD2	0.195623	0.00574544	0.0729228
SRRM2	0.195445	0.00579066	0.0733073
DOCK1	0.195315	0.00589429	0.0742366
NAAA	0.195055	0.00589082	0.0742366
IFT172	0.195053	0.00589143	0.0742366
TAGAP	0.194872	0.00593866	0.0746997
ASH1L	0.194794	0.00602992	0.0749835
SF3B1	0.194653	0.00606702	0.0751594
MAST4	0.194626	0.00600292	0.0749835
GIMAP7	0.194603	0.00600922	0.0749835
FAM122C	0.194584	0.00601413	0.0749835
IL12RB2	0.194567	0.00601858	0.0749835
EPC1	0.194545	0.00602454	0.0749835
TMC5	0.194493	0.00603821	0.0749916
FLOT2	0.194445	0.00605095	0.0750551
PIK3CG	0.194429	0.00612656	0.0754338
LAX1	0.194352	0.00607553	0.0751701
DOCK8	0.194285	0.00609355	0.0752982
CSF1R	0.194241	0.00617705	0.0755696
SOX10	0.194101	0.00614292	0.0754338
RNF213	0.193846	0.00628381	0.0757843
RUFY3	0.193833	0.00621538	0.0756274
GFRA2	0.193809	0.00622186	0.0756274
ALDH3B1	0.193804	0.00622327	0.0756274
GIMAP1	0.193799	0.00622442	0.0756274
KIR2DL4	0.193736	0.00624171	0.0756274
MYB	0.193715	0.00624746	0.0756274
C2CD4B	0.193714	0.00624779	0.0756274
EXOC3L4	0.193702	0.00625106	0.0756274
ADCY4	0.193661	0.00633461	0.0758933
TRIM8	0.193627	0.00634397	0.0758933
P2RY14	0.193568	0.0062878	0.0757843
CECR6	0.193511	0.00630334	0.0757843
ICA1	0.193504	0.00630542	0.0757843
KDM4A	0.193494	0.006308	0.0757843
MPZ	0.193486	0.00631032	0.0757843
DMXL1	0.193462	0.00638964	0.0759937
ZFAT	0.1933	0.00636166	0.0758933
MKL2	0.193275	0.00636853	0.0758933
CD160	0.193259	0.00637299	0.0758933
ADAMTSL3	0.193258	0.00637347	0.0758933
NHEJ1	0.193112	0.00648707	0.0769299
TBC1D8	0.192992	0.00652101	0.0770632
FAIM3	0.192696	0.00653116	0.0770632
GLTSCR1	0.192685	0.00653448	0.0770632
GATM	0.192593	0.00663439	0.0774559
ZMYM6	0.192492	0.00666323	0.0774559
CD22	0.19247	0.00659575	0.0774559
ZNF76	0.19246	0.00667257	0.0774559
SLC35E2	0.192427	0.00668192	0.0774559
SLC35E2.1	0.192427	0.00668192	0.0774559
CD3G	0.192387	0.00661952	0.0774559
YTHDC2	0.192365	0.00669977	0.0774559
GAB3	0.192328	0.00663665	0.0774559
PIK3R6	0.192279	0.00672483	0.0774559
LOC284100	0.192266	0.00665445	0.0774559
HDAC4	0.192254	0.00673201	0.0774559
STRA6	0.192169	0.00668246	0.0774559
LILRA4	0.192107	0.0067006	0.0774559
HHAT	0.192073	0.00671035	0.0774559
HEATR5B	0.192061	0.0067883	0.0778986
RFX5	0.191782	0.00679562	0.0778986
PXMP4	0.191766	0.00687513	0.0785894
OR2A9P	0.191736	0.00688382	0.0785894
IPP	0.19158	0.00693018	0.0786932
YPEL3	0.191446	0.00697034	0.0786932
ALOX5	0.191445	0.0068955	0.0785894
ALAD	0.19139	0.00691188	0.0785894
TRAF3IP3	0.191279	0.00694519	0.0786932
NCKAP1L	0.191277	0.00702096	0.0788176
CSF2RB	0.191243	0.00703121	0.0788176
FYB	0.1912	0.00704428	0.0788176
EPHA10	0.191193	0.00697091	0.0786932
TPR	0.191157	0.00698191	0.0786932
ZNF619	0.19112	0.00699311	0.0786932
TPCN1	0.191079	0.00708081	0.0789821
PHYKPL	0.190991	0.00710761	0.0789864
CFI	0.190981	0.00703502	0.0788176
PITX1	0.190976	0.00703667	0.0788176
BANK1	0.190824	0.00708276	0.0789821
XIAP	0.190811	0.00708684	0.0789821
TNFAIP8L2	0.190754	0.00710432	0.0789864
FAM20A	0.190708	0.00719426	0.0795053
CASZ1	0.1905	0.00718258	0.0795053
BCL2	0.190434	0.00720286	0.0795053
IGJ	0.190302	0.00724387	0.0797787
WDR37	0.190265	0.00733205	0.0802998
RIPK1	0.190217	0.00727033	0.0799804
ATP6V0E2	0.190091	0.00730981	0.0802351
KIAA1009	0.190044	0.00732488	0.0802998
RLTPR	0.189939	0.00735778	0.0804918
CTC1	0.189851	0.00738567	0.0806173
MMP25	0.18974	0.00742103	0.0806314
BATF	0.189652	0.00752605	0.0810688
ZNF302	0.189614	0.00753845	0.0811134
TESK2	0.189602	0.00746495	0.0808539
SH2D3C	0.189471	0.00758423	0.0813112
ARRB1	0.189429	0.00752055	0.0810688
ADRB1	0.189428	0.00752073	0.0810688
GTF2IRD2P1	0.189428	0.00759822	0.0813112
GPRASP1	0.189425	0.00752177	0.0810688
SCUBE1	0.189206	0.00759259	0.0813112
MAML1	0.189194	0.0075966	0.0813112
PI4KA	0.189178	0.00767958	0.081749
ZNF836	0.189131	0.0076172	0.0813371
LCN2	0.188983	0.00766544	0.081749
ZNF843	0.188943	0.00775662	0.0820235
LENG8	0.188911	0.00768906	0.081749
FAM107A	0.188871	0.00770223	0.0818005
SLC25A44	0.188867	0.0077816	0.0821863
ADCY5	0.188828	0.00771643	0.0818629
TNFSF10	0.188719	0.00783076	0.0823238
ZFP14	0.18861	0.00786677	0.082478
GOLGA1	0.18847	0.00783531	0.0823238
FIGNL2	0.188411	0.00785491	0.0824416
STAT5A	0.188246	0.0079105	0.0828481
TMIGD2	0.188203	0.00792503	0.0829118
LIPE	0.188153	0.0080207	0.0832889
LOC100129534	0.188152	0.00794207	0.0830018
IFNAR2	0.188054	0.00805433	0.0832889
ZNF540	0.187987	0.00799812	0.0832889
ZZEF1	0.187939	0.00801428	0.0832889
ETV7	0.18786	0.00804143	0.0832889
MAP1LC3C	0.187846	0.00804632	0.0832889
PHF15	0.187746	0.0080804	0.0834706
RP1L1	0.187692	0.00817836	0.0840407
RBM47	0.187328	0.00822514	0.0843449
PSCA	0.187296	0.00823626	0.0843709
FMO2	0.187214	0.00826498	0.084577
DOK2	0.187089	0.00838887	0.0851384
SMPDL3B	0.187043	0.00832516	0.0848664
PPAP2B	0.187011	0.00833636	0.0848664
ZNF441	0.186987	0.00834483	0.0848664
ZNF347	0.186986	0.0083451	0.0848664
BTBD8	0.186862	0.00838918	0.0851384
KLRK1	0.186776	0.00841967	0.0851397
ANKRD36BP1	0.186771	0.00842135	0.0851397
HIVEP1	0.186754	0.00842763	0.0851397
2014-09-03	0.18667	0.00845771	0.0853051
SLAMF1	0.186486	0.00860418	0.0861632
ITK	0.186473	0.00852823	0.0857523
KCNN1	0.186378	0.00856247	0.0860085
CYFIP2	0.186264	0.00860371	0.0861632
ATOH8	0.186223	0.0086188	0.0862217
ABCA9	0.186148	0.00872723	0.0864232
SLC8B1	0.186141	0.00864872	0.0863405
DUSP28	0.18614	0.00873006	0.0864232
TAL1	0.186124	0.00873571	0.0864232
BHLHE22	0.186094	0.00866583	0.0863405
GPR55	0.185996	0.00870151	0.0864232
CPT2	0.185985	0.00870584	0.0864232
CD8B	0.185984	0.008706	0.0864232
CD1A	0.185765	0.00878669	0.0864773
IDO1	0.185755	0.0087903	0.0864773
IL10RA	0.18573	0.00879988	0.0864773
NFAM1	0.185706	0.00880873	0.0864773
ATP8B1	0.185692	0.00881361	0.0864773
MUC20	0.185674	0.00882041	0.0864773
KDM6A	0.185648	0.00891156	0.0867128
BTN3A3	0.185644	0.00891329	0.0867128
GZMM	0.185539	0.00887077	0.0867128
LAP3	0.185503	0.00888405	0.0867128
NFYC	0.185461	0.0089	0.0867128
SEMA5B	0.185433	0.00891044	0.0867128
CCL22	0.18542	0.00891504	0.0867128
NSD1	0.185214	0.00907473	0.0877448
ARRDC3	0.185137	0.00902164	0.0875045
HUNK	0.185122	0.00902749	0.0875045
CD7	0.185116	0.00902984	0.0875045
HCG26	0.185089	0.0090401	0.0875045
CELSR2	0.184999	0.00915642	0.0882779
P2RX7	0.184913	0.00910688	0.087969
CD99L2	0.184897	0.00919544	0.0884765
TJP2	0.18482	0.00922509	0.0885883
GFRA1	0.184783	0.00915683	0.0882779
PARVG	0.18477	0.00924412	0.0886843
SSBP3	0.184689	0.00919283	0.0884765
FCER1A	0.184511	0.00926148	0.0887642
ZMIZ2	0.184392	0.00930766	0.0891199
CHDH	0.184314	0.00933818	0.0892382
ZNF43	0.18421	0.00937892	0.089327
CLEC3B	0.184197	0.00938385	0.089327
ARHGAP15	0.184057	0.00943916	0.0895785
SLC27A2	0.184038	0.00944675	0.0895785
ZNF816	0.184002	0.00954408	0.089808
STS	0.183966	0.00947514	0.0896746
UBD	0.183927	0.00949027	0.0897314
GRHL2	0.183892	0.00958763	0.0899199
NLRP6	0.183866	0.00951463	0.0897863
FAM198A	0.183844	0.00952349	0.0897863
RHD	0.183803	0.0095395	0.089808
GSTK1	0.183802	0.00962333	0.0899873
CD3E	0.18367	0.00959259	0.0899199
ZNF781	0.183606	0.00961821	0.0899873
ALDH5A1	0.183597	0.00970566	0.0902243
APOL6	0.183584	0.00962725	0.0899873
KIAA1217	0.183479	0.00975298	0.0903032
ADCK3	0.183342	0.00972467	0.0902243
FITM1	0.18334	0.00972564	0.0902243
BTNL9	0.183338	0.00972609	0.0902243
LY75	0.183282	0.00974884	0.0903032
AOAH	0.183111	0.00990249	0.0911038
PGM5	0.183028	0.00985247	0.0909672
PCDHGA3	0.182917	0.00989818	0.0911038
CCDC69	0.182895	0.00990703	0.0911038
SAA2	0.182879	0.00991365	0.0911038
RDH10	0.182856	0.00992291	0.0911038
SLC25A45	0.182777	0.00995576	0.0912312
CHI3L2	0.182693	0.00999062	0.0913601
TNFRSF8	0.18268	0.0100803	0.0916518
PALM	0.182613	0.0100237	0.0913601
ZNF438	0.182598	0.0101145	0.0916518
SLC35A4	0.182583	0.0101209	0.0916518
FOXP3	0.182578	0.0101228	0.0916518
CD96	0.182528	0.0100591	0.0915838
INE1	0.18247	0.0101681	0.0916999
DOPEY1	0.182453	0.0100904	0.0916518
IL15RA	0.182318	0.0101468	0.0916722
TFCP2	0.182314	0.0102336	0.0919796
CUX2	0.182304	0.0101528	0.0916722
PYHIN1	0.182238	0.0101808	0.0916999
PHF10	0.18223	0.0101839	0.0916999
VPREB3	0.182191	0.0102004	0.0917647
HLA.DRB5	0.181909	0.0103199	0.0925856
ZNF79	0.181882	0.0103314	0.0925856
CASP7	0.181866	0.0103384	0.0925856
ABCA3	0.181865	0.0103388	0.0925856
ADAR	0.18176	0.0104691	0.0927666
ZNF565	0.181745	0.0104758	0.0927666
GRIN3A	0.181703	0.0104082	0.0927628
ZNF396	0.181692	0.0104129	0.0927628
FAM21B	0.181683	0.0105024	0.0928057
GPR132	0.181641	0.0104348	0.0927666
FGL2	0.181591	0.0104565	0.0927666
PVRIG	0.181578	0.0104621	0.0927666
ARHGAP26	0.181574	0.0104638	0.0927666
SARM1	0.181416	0.0105324	0.0929638
MIA3	0.181368	0.0106391	0.0935986
DDX46	0.18136	0.0106424	0.0935986
ZNF763	0.181167	0.010727	0.0937426
RTP4	0.181125	0.0106593	0.0936031
QRICH2	0.181111	0.0106654	0.0936031
TMEM9B	0.181097	0.0106715	0.0936031
CFP	0.181034	0.0106991	0.0936771
DEPTOR	0.181021	0.0107052	0.0936771
TMEM71	0.181013	0.0107086	0.0936771
LOC728743	0.18097	0.0108135	0.0940924
PAOX	0.180879	0.0107677	0.0939431
USP33	0.180791	0.0108931	0.0941356
SH3BP2	0.180787	0.0108085	0.0940924
LPAR6	0.180786	0.0108951	0.0941356
SP140	0.180749	0.0108253	0.0941117
LOC619207	0.180667	0.0108621	0.0941356
ZER1	0.180659	0.0108656	0.0941356
EMR2	0.180641	0.0108735	0.0941356
ZNF599	0.180602	0.0108911	0.0941356
CD2	0.180561	0.0109094	0.0941761
MTMR3	0.180561	0.010996	0.0946362
NCF1C	0.18053	0.0109234	0.0942137
DNPEP	0.180486	0.0110294	0.0947243
PQLC3	0.180483	0.0110308	0.0947243
RAI2	0.180443	0.0109623	0.0944661
ZNF33B	0.180357	0.0110013	0.0946362
PLEKHM3	0.180163	0.0110887	0.0949726
IQSEC1	0.180011	0.0111581	0.0953179
PRDM2	0.180009	0.0112462	0.0956457
CD79B	0.179937	0.0111921	0.0954603
XKR9	0.179865	0.011225	0.0956392
FAM208B	0.179844	0.0112347	0.0956392
ATF7IP2	0.179834	0.0113265	0.0957734
HVCN1	0.1798	0.0112549	0.0956457
IGIP	0.179703	0.0113871	0.0958919
VPS45	0.179675	0.0113127	0.0957734
RSG1	0.179675	0.0113127	0.0957734
CBLN3	0.17965	0.0113242	0.0957734
MLLT6	0.179641	0.0113284	0.0957734
F8	0.179596	0.0114366	0.0959448
PTGDS	0.179544	0.0113735	0.0958919
ZNF764	0.179506	0.0113913	0.0958919
P2RY8	0.17945	0.0114171	0.0959152
FCHSD2	0.179373	0.0115405	0.0964044
FUT6	0.179358	0.0114599	0.0960586
RAMP3	0.179322	0.0114768	0.0961177
SPI1	0.179261	0.0115054	0.0962754
POLR3GL	0.179206	0.0116189	0.0964367
OSR1	0.179205	0.0115319	0.0964044
KL	0.179178	0.011632	0.0964367
TRIM26	0.179134	0.0115651	0.0964158
ZAP70	0.179124	0.0115702	0.0964158
GVINP1	0.179121	0.0115713	0.0964158
ZNF181	0.179052	0.0116041	0.0964367
APOL2	0.179005	0.0117139	0.0964456
METTL7A	0.178999	0.0116292	0.0964367
CISH	0.178991	0.0116327	0.0964367
AQP1	0.17896	0.0117352	0.0964456
GLI3	0.178903	0.0117624	0.0964456
RNASE2	0.178897	0.0117654	0.0964456
ITGB2	0.178843	0.0117912	0.0964456
NOD1	0.178835	0.0117949	0.0964456
GPATCH1	0.178831	0.0117971	0.0964456
DDX42	0.178783	0.01182	0.0964456
CENPC	0.178776	0.0117353	0.0964456
EBF4	0.178756	0.0117448	0.0964456
SLAMF6	0.178661	0.01179	0.0964456
KIF12	0.17866	0.0117906	0.0964456
TNFSF15	0.178654	0.0117937	0.0964456
ANKRD55	0.178558	0.0118398	0.0964509
ZNF578	0.178556	0.0118406	0.0964509
ZC3H7B	0.17848	0.0119657	0.0967722
FAM134A	0.178477	0.0119672	0.0967722
IL17RA	0.178452	0.0119792	0.0967722
ZC3H12D	0.178366	0.0119324	0.0967722
LY6G5B	0.178362	0.0120227	0.0969694
AKAP5	0.178328	0.0119511	0.0967722
HNRNPU.AS1	0.178281	0.0119737	0.0967722
ERMAP	0.178214	0.0120949	0.097074
RFX1	0.178099	0.0121509	0.0973632
GPR17	0.178074	0.0120748	0.0970708
FUT2	0.178073	0.0121638	0.0973632
RAB4B	0.178059	0.0121706	0.0973632
TMBIM4	0.177981	0.0121203	0.0971983
RBM12B	0.177798	0.0122994	0.0980471
BCL6	0.177711	0.0123424	0.0980985
PLCL2	0.177696	0.0122612	0.0978486
FAIM2	0.177606	0.012306	0.0980471
MKLN1	0.177595	0.0124001	0.0983188
TACSTD2	0.177552	0.0123327	0.0980985
TDRKH	0.177532	0.0124318	0.0983658
PRDM6	0.177464	0.0123768	0.0982923
ZNF525	0.177402	0.0124969	0.0986334
TRAPPC10	0.177346	0.0124361	0.0983658
ABCA1	0.177323	0.0125366	0.0987628
GPR174	0.17727	0.0124744	0.0985895
ZNF776	0.177159	0.0126194	0.0990972
SNAI3	0.177089	0.0125656	0.0989124
SERPINB4	0.177033	0.0125942	0.0990578
USF1	0.177011	0.0126948	0.0993162
PREX1	0.177008	0.0126069	0.0990788
KCNJ10	0.176947	0.0126381	0.0991654
CCR8	0.176878	0.0126731	0.0993162
GIT2	0.176861	0.0127714	0.0993162
LRRC14	0.176827	0.0127888	0.0993162
TMEM38A	0.176773	0.0127272	0.0993162
EP300	0.176767	0.0128197	0.0993994
DLG5	0.176697	0.0127663	0.0993162
MPEG1	0.176697	0.0127663	0.0993162
IGF1	0.176667	0.0127813	0.0993162
PCGF5	0.176637	0.0128866	0.0995952
CORO1A	0.176609	0.0128111	0.0993994
TNFRSF17	0.176501	0.0128671	0.0995722
TTLL3	0.176491	0.0128724	0.0995722
ZNF175	0.17647	0.0129731	0.099668
SCNN1B	0.176446	0.0128957	0.0995952
CAMSAP1	0.176383	0.0129282	0.099668
SMC3	0.176365	0.0129379	0.099668
UQCR11	-0.176291	0.0129761	0.099668
CDH13	-0.176305	0.0129689	0.099668
TMEM99	-0.176335	0.0129535	0.099668
HAS2.AS1	-0.176502	0.0128664	0.0995722
MRPL17	-0.176533	0.0129402	0.099668
GSTO1	-0.176728	0.0127499	0.0993162
WDFY2	-0.176861	0.0127714	0.0993162
MAGED1	-0.17689	0.0127563	0.0993162
AAGAB	-0.176943	0.0127295	0.0993162
ECE2	-0.177003	0.0126987	0.0993162
RPF2	-0.177354	0.0124318	0.0983658
AMIGO2	-0.177376	0.0125101	0.0986334
POLR2C	-0.177394	0.0125008	0.0986334
MAPK6	-0.177548	0.012335	0.0980985
NPTN	-0.177606	0.0123947	0.0983188
HIST1H2BG	-0.177987	0.0122063	0.0974901
TFRC	-0.177988	0.0122056	0.0974901
GRPEL2	-0.178081	0.0120714	0.0970708
SAT2	-0.178218	0.0120927	0.097074
ERGIC2	-0.178251	0.0119884	0.0967722
BFAR	-0.178305	0.0120505	0.0970344
ARF4	-0.178322	0.0120422	0.0970344
CA9	-0.17834	0.0119451	0.0967722
MFSD2B	-0.178433	0.0119002	0.0967722
HSPA13	-0.178488	0.0118733	0.0966378
ARID3A	-0.178571	0.0119217	0.0967722
HIST1H3G	-0.178598	0.0118203	0.0964456
AMN1	-0.178766	0.0117401	0.0964456
FKBP1B	-0.178809	0.0118074	0.0964456
NDUFA11	-0.178834	0.0117076	0.0964456
TRAPPC5	-0.17886	0.0116951	0.0964456
SLC48A1	-0.17889	0.0116808	0.0964456
RNMT	-0.179078	0.0115917	0.0964367
SNORD17	-0.179437	0.0114233	0.0959152
SCOC	-0.179567	0.0113627	0.0958919
RAB32	-0.179604	0.0113453	0.0958335
SLCO4A1	-0.179665	0.0114043	0.0959152
MRPL52	-0.179932	0.0111942	0.0954603
ESD	-0.179951	0.0112724	0.0957118
MRPL46	-0.180078	0.0111274	0.0952202
HMGA1	-0.180171	0.0110852	0.0949726
RPPH1	-0.180224	0.0110613	0.0949037
EIF4A1	-0.180248	0.011137	0.0952202
UNC45A	-0.180651	0.0108691	0.0941356
TRMT11	-0.18102	0.0107917	0.0940688
RNF181	-0.181148	0.0107352	0.0937426
LOC649330	-0.181245	0.0106069	0.093453
KDELR2	-0.181531	0.0105679	0.0931929
FKBP1A	-0.181677	0.010505	0.0928057
SERPINH1	-0.181687	0.0104152	0.0927628
DEPDC7	-0.181731	0.0104817	0.0927666
LOXL2	-0.181747	0.0103893	0.0927628
HNRNPC	-0.181923	0.0103996	0.0927628
POLR2E	-0.181991	0.0103705	0.0927628
LSM12	-0.18243	0.0101001	0.0916518
YKT6	-0.182556	0.0101319	0.0916518
PHF23	-0.182813	0.0100252	0.0913601
HSP90AA1	-0.182825	0.0100201	0.0913601
RPL23A	-0.182871	0.00991689	0.0911038
GNPNAT1	-0.182878	0.0099984	0.0913601
GNB5	-0.18296	0.00996465	0.0912312
EAF1	-0.183009	0.00994431	0.0912151
PSMB6	-0.183116	0.00981645	0.0907199
PSMB5	-0.183145	0.00980479	0.0906974
FAM58A	-0.183454	0.00967946	0.0902178
CSNK2A2	-0.183503	0.00965952	0.090203
ALKBH5	-0.183615	0.0096982	0.0902243
BANF1	-0.183674	0.00967464	0.0902178
MFSD2A	-0.183758	0.00955772	0.0898502
FBXO22.AS1	-0.183892	0.00958763	0.0899199
SPRYD7	-0.183904	0.00949965	0.0897337
ENO2	-0.184005	0.00945959	0.0896138
PHLDA1	-0.184154	0.00940084	0.0894021
ERRFI1	-0.184247	0.00936447	0.0893156
NAPG	-0.184255	0.00944416	0.0895785
RPL36	-0.184265	0.00935721	0.0893156
DIRC3	-0.184361	0.00931976	0.0891488
RPL27	-0.18482	0.00922509	0.0885883
TNFRSF12A	-0.185086	0.00904098	0.0875045
FGF12	-0.185472	0.00889589	0.0867128
RPS26	-0.185876	0.00874589	0.0864368
DTD1	-0.185944	0.00880215	0.0864773
FKBP14	-0.186012	0.00877711	0.0864773
UFM1	-0.186189	0.00871198	0.0864232
ANXA2	-0.186193	0.00862957	0.0862416
FBXL2	-0.186324	0.00866298	0.0863405
RPL26	-0.186537	0.00850543	0.0856106
FKBP1AP1	-0.18655	0.00858132	0.0861098
HIST1H3D	-0.18674	0.00843264	0.0851397
DLX1	-0.186806	0.0084893	0.0855359
PSMA7	-0.18681	0.00840756	0.0851397
MPP6	-0.187054	0.00832109	0.0848664
FKBP10	-0.187409	0.00827655	0.0846072
NCKIPSD	-0.187476	0.00817378	0.0840407
MVD	-0.187543	0.00815048	0.0839297
CCDC59	-0.187587	0.00821473	0.0843262
COPS2	-0.187856	0.00812197	0.0837239
DPCD	-0.18786	0.00804146	0.0832889
PFN1	-0.187901	0.00802746	0.0832889
SRP14	-0.187939	0.00809337	0.0835168
EREG	-0.187969	0.00800417	0.0832889
RPS21	-0.18812	0.00803172	0.0832889
ERCC1	-0.188505	0.00782339	0.0823238
TAF1D	-0.18873	0.00774869	0.0820235
BDKRB1	-0.188737	0.0078246	0.0823238
KDELC1	-0.188845	0.00778875	0.0821863
ASUN	-0.188974	0.00774644	0.0820235
SNRPB	-0.189162	0.00768462	0.081749
TOMM5	-0.1894	0.00760722	0.081319
KLC3	-0.189451	0.00751331	0.0810688
FAM216A	-0.189496	0.00757625	0.0813112
GCSH	-0.189735	0.00742251	0.0806314
ESRG	-0.189859	0.00738321	0.0806173
RNF8	-0.189875	0.00745498	0.0808351
MAP2	-0.18996	0.007428	0.0806314
RPS17	-0.190042	0.00740208	0.0806173
HAS2	-0.190047	0.00740061	0.0806173
CCBE1	-0.190342	0.0072314	0.0797308
UBL5	-0.19035	0.00730547	0.0802351
MRPL32	-0.190494	0.00718425	0.0795053
SLC20A1	-0.19068	0.00720283	0.0795053
PPIA	-0.190909	0.00713261	0.0791747
MRPL21	-0.191045	0.00709114	0.0789821
FTH1	-0.191134	0.0069887	0.0786932
CTNNAL1	-0.191219	0.00696331	0.0786932
H2AFJ	-0.191404	0.00690772	0.0785894
DAD1	-0.191431	0.00689965	0.0785894
NAE1	-0.191475	0.00696156	0.0786932
HIST1H1D	-0.191622	0.0068429	0.0783491
SCHIP1	-0.191956	0.00674462	0.0774949
EFNB2	-0.192067	0.00671213	0.0774559
HSDL1	-0.19225	0.00673335	0.0774559
HIST1H2BO	-0.192357	0.00662824	0.0774559
PDGFC	-0.192357	0.00662821	0.0774559
CCT8	-0.192415	0.00668549	0.0774559
RPL29	-0.192624	0.00655164	0.0771729
MORF4L2	-0.19275	0.00651583	0.0770632
PLEK2	-0.193095	0.00649185	0.0769299
DDIT4	-0.19317	0.00639799	0.076001
DNAJB1	-0.193576	0.00635802	0.0758933
RPL38	-0.193841	0.00621307	0.0756274
LOC150381	-0.194037	0.00616013	0.0754566
TRAPPC2L	-0.194049	0.0061568	0.0754566
CABYR	-0.194136	0.00613351	0.0754338
EIF4EBP1	-0.194369	0.00614266	0.0754338
HSPH1	-0.194466	0.00611667	0.0754338
HIST1H3C	-0.194695	0.00598489	0.0749835
ALAS1	-0.194749	0.00597061	0.0749098
FTSJ1	-0.195065	0.00595914	0.0748615
PSMD12	-0.19511	0.00587662	0.0742366
RPL23P8	-0.195642	0.00574054	0.0729228
CCDC86	-0.195921	0.00567028	0.0725312
EIF3J	-0.196015	0.00564693	0.0724198
PSMD7	-0.196054	0.00570661	0.0726894
POLR2F	-0.196482	0.00560031	0.072079
CAPRIN2	-0.196592	0.00557335	0.0719874
PTS	-0.196608	0.00556957	0.0719874
SWI5	-0.196635	0.00549397	0.0714102
FEZ1	-0.196912	0.00549542	0.0714102
DZIP1	-0.19692	0.00549355	0.0714102
RAB3B	-0.197006	0.00540448	0.0708849
WNT5A	-0.197035	0.00539746	0.0708849
CISD3	-0.197091	0.00538412	0.0708069
C1QBP	-0.197099	0.00545032	0.0712009
CDR2	-0.197194	0.00535943	0.0706887
SH3GL1	-0.197223	0.00542068	0.0710026
SERF2	-0.197609	0.00526141	0.0699421
SEH1L	-0.198004	0.00523692	0.0699421
SLC5A10	-0.198154	0.00513538	0.0692978
CDK8	-0.198384	0.00514945	0.0692978
ESM1	-0.198766	0.00499679	0.0683588
HIST1H2AM	-0.198954	0.00495496	0.0683233
UTP18	-0.198996	0.00494555	0.0683233
RUVBL2	-0.199033	0.00500314	0.0683588
ANXA5	-0.199093	0.00498974	0.0683588
CCDC58	-0.199192	0.0049024	0.0681194
PAWR	-0.199234	0.00495861	0.0683233
SNRPD2	-0.199448	0.00484646	0.0675725
KDELR1	-0.199727	0.00478593	0.0670702
ROMO1	-0.199758	0.00484418	0.0675725
KCNK1	-0.200263	0.00467196	0.0665167
SLC7A5	-0.200276	0.00473343	0.0669071
SNX22	-0.200306	0.00466302	0.0664858
EFTUD1	-0.200377	0.00471221	0.0667994
GLI1	-0.200389	0.0047096	0.0667994
DLX2	-0.200403	0.00464254	0.0662901
SSSCA1	-0.200821	0.00455581	0.0653987
ANGPT2	-0.200898	0.00454009	0.0653975
EIF1	-0.201232	0.00447205	0.0648932
POLD2	-0.201405	0.00449996	0.0651058
ACD	-0.202059	0.00436947	0.06392
TMED3	-0.202334	0.00425393	0.0631174
KCMF1	-0.202389	0.00430476	0.0632126
MLST8	-0.202481	0.00428707	0.0631417
SH2D5	-0.202522	0.004279	0.0631174
HIST1H2BH	-0.202576	0.00426855	0.0631174
RPL19P12	-0.202918	0.00414235	0.0622229
MRPS35	-0.203162	0.00415692	0.0623465
TIMM8B	-0.2033	0.00407066	0.0619032
PRPSAP2	-0.203526	0.00408904	0.0619778
NUFIP1	-0.203799	0.00403857	0.0615104
FGF5	-0.204441	0.00386346	0.0601257
MRPS23	-0.204701	0.00387628	0.0601579
CCDC43	-0.204803	0.00385828	0.0601257
ARG2	-0.205028	0.00376057	0.0594352
MTFP1	-0.205064	0.00381254	0.0598304
OXSM	-0.205103	0.00380582	0.0598204
YWHAE	-0.205423	0.00369265	0.0588061
TBPL1	-0.20607	0.00358406	0.0578148
CDH2	-0.206918	0.00344592	0.0571522
SPATS2	-0.206984	0.00349116	0.0571522
COX11	-0.207588	0.00334022	0.0566946
OSTCP1	-0.20766	0.00338404	0.0569411
SLIRP	-0.207782	0.00331016	0.0563578
TIMM13	-0.20805	0.00326901	0.0560457
EIF1B	-0.208275	0.00323485	0.0558548
PTPRN	-0.20829	0.00323263	0.0558548
GTF2E2	-0.208827	0.00315241	0.0554502
PGF	-0.20917	0.00315525	0.0554502
HIST1H3J	-0.209211	0.0030962	0.0550447
LOC654342	-0.209386	0.00312364	0.0551908
LRRC59	-0.209396	0.00312229	0.0551908
AHSA1	-0.209414	0.00311959	0.0551908
CALB2	-0.209581	0.00304292	0.0547692
GADD45GIP1	-0.209674	0.00302957	0.0547692
FOXD1	-0.209901	0.0030496	0.0547692
YIPF2	-0.210296	0.00294212	0.0540241
WDR66	-0.210683	0.00294013	0.0540241
FGFBP1	-0.210956	0.00285194	0.0529622
CCDC104	-0.211299	0.00280601	0.0527374
EEF1E1	-0.211419	0.00284043	0.0528483
TDG	-0.211676	0.00280638	0.0527374
PWP1	-0.211857	0.00278261	0.0526704
CHORDC1	-0.211942	0.00272174	0.0522225
POLR1D	-0.212409	0.0027112	0.0521222
LRP12	-0.212596	0.00268738	0.0520034
UBE2E1	-0.212645	0.00263229	0.05141
PEX11A	-0.212897	0.00264939	0.0516412
CD276	-0.2132	0.0026117	0.0513871
GEMIN7	-0.213526	0.00257166	0.0510376
PGK1	-0.214785	0.00242239	0.0494455
YIF1A	-0.214797	0.00242097	0.0494455
LOC645166	-0.214934	0.00235901	0.0487884
RPL23AP82	-0.215191	0.00237588	0.0490341
HIST1H2AL	-0.215658	0.00227817	0.0481298
HMGA2	-0.215781	0.00226469	0.0481298
SUPT3H	-0.216326	0.00225033	0.0479541
RPSAP52	-0.216535	0.00218351	0.047562
FOSL1	-0.216654	0.0022152	0.0478527
GTF2F2	-0.216861	0.00219326	0.0475635
LFNG	-0.216892	0.00214604	0.0473761
TRMT112	-0.217141	0.00216394	0.047562
IL11	-0.217175	0.00211677	0.0470451
SLC39A14	-0.217842	0.00204916	0.0463962
RPL19	-0.218123	0.00206387	0.0463962
CD320	-0.218132	0.00206295	0.0463962
CDR2L	-0.218245	0.0020093	0.0463962
ZNF286A	-0.218293	0.0020046	0.0463962
PTPN2	-0.218454	0.00198892	0.0463006
DHRS4	-0.218566	0.00202004	0.0463962
TMEM206	-0.218596	0.00201717	0.0463962
IGFL2	-0.218976	0.00193869	0.0456389
DENR	-0.219354	0.00190313	0.0456389
MNAT1	-0.219387	0.00194119	0.0456389
SMOX	-0.219809	0.00186106	0.0454796
B3GNT5	-0.220755	0.00177633	0.0441781
SLC22A18AS	-0.220813	0.00177125	0.0441637
RSL24D1	-0.22085	0.00176808	0.0441637
TIMM9	-0.221043	0.00179062	0.0444211
NME1.NME2	-0.221364	0.00176265	0.0441637
TGM4	-0.222172	0.001656	0.0425871
FAM96B	-0.222476	0.001669	0.0426978
HYAL3	-0.222655	0.00165432	0.0425871
LRRC28	-0.223751	0.00156716	0.0413858
TWSG1	-0.223769	0.00152932	0.0411611
MANBA	-0.223986	0.00154903	0.0413104
UPP1	-0.224084	0.00154157	0.0413104
EIF4E	-0.224215	0.00149562	0.040476
NEU1	-0.224364	0.00148443	0.0403808
MRPL45	-0.225554	0.00143291	0.0395646
VAPA	-0.225627	0.00142773	0.0395646
ZBED2	-0.226336	0.00134414	0.0383059
MGC57346	-0.226537	0.00136421	0.0384005
CINP	-0.22696	0.00130237	0.0379122
RPL23AP7	-0.227882	0.00127511	0.0373926
ZNF365	-0.228036	0.00123312	0.0368469
PDF	-0.22861	0.00122914	0.0368469
CDC34	-0.229397	0.00118117	0.0365495
STC2	-0.229414	0.00114927	0.0363589
EIF2B2	-0.229657	0.00116572	0.0364823
RP9	-0.229694	0.0011329	0.0363589
NME2	-0.229701	0.00113251	0.0363589
PFN2	-0.229717	0.00116216	0.0364823
OSTC	-0.230076	0.00111092	0.0361373
WDR54	-0.231999	0.00103454	0.0352887
PFDN4	-0.232012	0.00100534	0.0348936
PTRH2	-0.232106	0.00100048	0.034853
DHRS4L2	-0.232795	0.000993134	0.0347826
TM4SF1	-0.233103	0.000977547	0.0345441
MRPL10	-0.233268	0.00096926	0.0344446
RANGRF	-0.233471	0.000959202	0.0344446
PHB	-0.233993	0.000933693	0.0342412
PTHLH	-0.234398	0.000887956	0.0332944
AREG	-0.234427	0.000886592	0.0332944
HIST1H2AE	-0.235264	0.000848528	0.0332944
RALA	-0.235786	0.000825584	0.0327153
ARSJ	-0.236366	0.000800752	0.0323723
APLN	-0.236435	0.000797815	0.0323723
DPF1	-0.236782	0.000783358	0.0321587
STX3	-0.237359	0.000783806	0.0321587
RAB34	-0.237373	0.00075924	0.0318746
SMS	-0.238144	0.000728797	0.0311873
GARS	-0.238234	0.000725332	0.0311873
EIF5AL1	-0.238272	0.000723873	0.0311873
RPL23	-0.23882	0.000725932	0.0311873
IGF2BP2	-0.238845	0.000724987	0.0311873
DUSP14	-0.239148	0.000690856	0.0311873
EIF5A	-0.239273	0.000708806	0.0311873
MAP2K3	-0.241174	0.000640904	0.0308634
DNAJA2	-0.241405	0.0006331	0.0307337
TOMM34	-0.241617	0.000605205	0.0298766
SLAMF9	-0.242318	0.000582705	0.0295279
BNIP3	-0.242567	0.000595038	0.0295279
SLC7A11	-0.243017	0.00056107	0.0290098
PROCR	-0.244447	0.000519099	0.0277149
HIST1H1E	-0.24512	0.00050036	0.0273081
CXCL5	-0.245553	0.000488653	0.0272097
NUP37	-0.246496	0.000463996	0.0265422
P4HA1	-0.247031	0.00045055	0.0261902
HIST1H1B	-0.248541	0.000414451	0.0259089
STRAP	-0.248562	0.000430212	0.0260602
MRPS24	-0.248686	0.000427308	0.0260602
NME1	-0.249765	0.000387186	0.0252367
SEC13	-0.250005	0.000397458	0.0252367
HUS1	-0.251283	0.000370377	0.0252367
ARTN	-0.253261	0.000318202	0.0236818
SPRY4	-0.253627	0.000311688	0.0236818
SLC7A8	-0.25365	0.000324715	0.0236818
SRSF9	-0.253904	0.000320147	0.0236818
ODC1	-0.255267	0.000283965	0.0232853
EXOSC7	-0.255314	0.000295818	0.0234361
TBRG4	-0.256181	0.00028172	0.0232853
NEFL	-0.257481	0.000250175	0.0229077
MAP2K4	-0.2575	0.000261478	0.0231416
CNTN1	-0.259843	0.000218278	0.0219391
CISD2	-0.259983	0.000216514	0.0219391
TMEM11	-0.264296	0.000176979	0.0206977
GAPDH	-0.264826	0.000171596	0.0206977
SEC61G	-0.265667	0.000155072	0.0195508
CFDP1	-0.269437	0.000130834	0.0189013
YARS2	-0.271133	0.000118273	0.0178753
NOP10	-0.274051	9.93e-05	0.017411
PPIB	-0.281252	5.97e-05	0.0136485
FAM210A	-0.284053	5.37e-05	0.0131809
FST	-0.285265	4.63e-05	0.0124086
TPI1	-0.303045	1.43e-05	0.00737667
B9D1	-0.304262	1.31e-05	0.00727063
CORO1C	-0.307663	1.15e-05	0.00727063
TMEM158	-0.345386	7.38e-07	0.00148087
SLC3A2	-0.347909	5.11e-07	0.00148087
