# Supplementary material for: Genomic and Transcriptomic Alterations Associated with STAT3 Activation in Head and Neck Cancer
Source: PLoS One. 2016 Nov 17;11(11):e0166185. doi: 10.1371/journal.pone.0166185 (PMC5113908; doi:10.1371/journal.pone.0166185)
Supplement: S2 Table — Genes are listed in order of descending rho value. Upregulation or downregulation for each indicated gene denotes the percentage of tumors with mRNA expression greater or less than two standard deviations from the mean (Z-score), respectively. Bars indicate relative up/downregulation frequency across genes. (XLSX) [file pone.0166185.s005.xlsx]

## Sheet: Sheet1
Supplementary Table 2. mRNA expression of known cancer genes significantly correlates with pSTAT3(Y705) protein expression
Transcript	Correlation Coefficient	P Value	Upregulation (%)	Downregulation (%)
STAT3	0.347	6.63e-07	3	0
ETV6	0.287	4.37e-05	7	0
CASP8	0.283	5.8e-05	7	1
CIITA	0.275	8.63e-05	5	0
NT5C2	0.274	0.0001021	2	0
NUMA1	0.259	0.0002277	14	3
MYCN	0.257	0.0002572	3	0
IKZF1	0.24	0.0006599	3	0
JAK3	0.239	0.0007144	3	0
MUC1	0.231	0.001	4	0
ARID1A	0.231	0.001	2	3
IL21R	0.231	0.001	3	0
THRAP3	0.229	0.001	4	3
NUP214	0.228	0.001	12	4
TNFRSF14	0.227	0.001	3	0
SEPT6	0.226	0.001	2	0
FAM46C	0.221	0.002	5	0
CD74	0.218	0.002	2	0
TCL1A	0.217	0.002	2	0
JAK1	0.214	0.002	2	1
BCL3	0.214	0.003	5	0
CIC	0.211	0.003	5	1
WAS	0.209	0.003	2	0
FLT3	0.209	0.003	2	0
IRF4	0.207	0.003	5	0
NOTCH1	0.205	0.004	6	0
NCOA1	0.205	0.004	6	0
GATA3	0.205	0.004	2	0
SUFU	0.205	0.004	2	1
TMPRSS2	0.197	0.005	3	0
NTRK3	0.196	0.006	5	0
SF3B1	0.195	0.006	6	1
MYB	0.194	0.006	3	0
TPR	0.191	0.007	7	2
BCL2	0.19	0.007	3	0
ITK	0.186	0.009	3	0
TAL1	0.186	0.009	3	0
KDM6A	0.186	0.009	5	0
NSD1	0.185	0.009	1	5
CD79B	0.18	0.011	2	0
MLLT6	0.18	0.011	6	0
P2RY8	0.179	0.011	4	0
BCL6	0.178	0.012	13	0
EP300	0.177	0.013	3	5
TNFRSF17	0.177	0.013	4	0
TFRC	-0.178	0.012	29	0
HMGA1	-0.18	0.011	6	0
SH3GL1	-0.197	0.005	3	0
YWHAE	-0.205	0.004	3	1
HMGA2	-0.216	0.002	6	0
MAP2K4	-0.257	0.0002615	3	2
